# Supplementary material for: De Novo DNM1L Mutation in a Patient with Encephalopathy, Cardiomyopathy and Fatal Non-Epileptic Paroxysmal Refractory Vomiting
Source: Int J Mol Sci. 2024 Jul 16;25(14):7782. doi: 10.3390/ijms25147782 (PMC11277250; doi:10.3390/ijms25147782)
Supplement: Supplementary file 1 [file ijms-25-07782-s001.zip]

Archive with 1 entries (1 files):
- ijms-3058147-supplementary.pdf
